# Supplementary material for: Addition of Trans-Resveratrol-Loaded Highly Concentrated Double Emulsion to Yoghurts: Effect on Physicochemical Properties
Source: Int J Mol Sci. 2021 Dec 22;23(1):85. doi: 10.3390/ijms23010085 (PMC8744663; doi:10.3390/ijms23010085)
Supplement: Supplementary file 1 [file ijms-23-00085-s001.zip]

Archive with 1 entries (1 files):
- ijms-1497942-supplementary.pdf
